# Supplementary material for: Fetal Hemoglobin in Preterm Infants After Resuscitation with Immediate Cord Clamping, Delayed Cord Clamping, or Cord Milking
Source: Children (Basel). 2025 May 13;12(5):627. doi: 10.3390/children12050627 (PMC12110533; doi:10.3390/children12050627)
Supplement: Supplementary file 1 [file children-12-00627-s001.zip]

Archive with 1 entries (1 files):
- children-3579923-supplementary.pdf
